# Supplementary material for: New Promising Steroidal Aromatase Inhibitors with Multi-Target Action on Estrogen and Androgen Receptors for Breast Cancer Treatment
Source: Cancers (Basel). 2025 Jan 7;17(2):165. doi: 10.3390/cancers17020165 (PMC11763961; doi:10.3390/cancers17020165)
Supplement: Supplementary file 1 [file cancers-17-00165-s001.zip]

Archive with 1 entries (1 files):
- cancers-3350541-supplementary.pdf
